# Supplementary material for: MicroSEC filters sequence errors for formalin-fixed and paraffin-embedded samples
Source: Commun Biol. 2021 Dec 15;4:1396. doi: 10.1038/s42003-021-02930-4 (PMC8674242; doi:10.1038/s42003-021-02930-4)
Supplement: Supplementary file 5 — Supplementary Data 2 [file 42003_2021_2930_MOESM5_ESM.xlsx]

## Sheet: Source data of Figure 4
	Mutation depth	Total mutations	Mutation passing the filter	Filtering rate (%)
	10	34	2	47.0588
	11	52	3	47.1154
	12	50	1	49
	13	37	0	50
	14	45	0	50
	15	43	1	48.8372
	16	39	0	50
	17	49	1	48.9796
	18	35	0	50
	19	53	0	50
	20	47	1	48.9362
	21	46	3	46.7391
	22	33	1	48.4848
	23	28	5	41.0714
	24	43	3	46.5116
	25	35	2	47.1429
	26	30	4	43.3333
	27	29	1	48.2759
	28	34	3	45.5882
	29	37	2	47.2973
	30	33	1	48.4848
	31	30	1	48.3333
	32	36	2	47.2222
	33	27	2	46.2963
	34	23	5	39.1304
	35	37	0	50
	36	29	1	48.2759
	37	23	2	45.6522
	38	30	3	45
	39	24	5	39.5833
	40	25	2	46
	41	30	5	41.6667
	42	18	2	44.4444
	43	36	4	44.4444
	44	21	3	42.8571
	45	21	3	42.8571
	46	22	2	45.4545
	47	16	2	43.75
	48	20	7	32.5
	49	26	1	48.0769
	50	24	5	39.5833
	51	15	4	36.6667
	52	37	5	43.2432
	53	28	6	39.2857
	54	19	8	28.9474
	55	25	5	40
	56	26	4	42.3077
	57	17	1	47.0588
	58	15	3	40
	59	25	3	44
	60	15	2	43.3333
	61	21	4	40.4762
	62	24	3	43.75
	63	29	5	41.3793
	64	14	0	50
	65	21	4	40.4762
	66	9	3	33.3333
	67	9	2	38.8889
	68	11	2	40.9091
	69	15	4	36.6667
	70	12	3	37.5
	71	9	3	33.3333
	72	9	1	44.4444
	73	14	4	35.7143
	74	10	4	30
	75	10	2	40
	76	8	1	43.75
	77	11	1	45.4545
	78	7	2	35.7143
	79	9	2	38.8889
	80	15	2	43.3333
	81	7	0	50
	82	8	2	37.5
	83	10	3	35
	84	11	2	40.9091
	85	6	3	25
	86	4	0	50
	87	6	3	25
	88	4	0	50
	89	7	3	28.5714
	90	6	1	41.6667
	91	6	3	25
	92	9	2	38.8889
	93	8	2	37.5
	94	8	4	25
	95	3	2	16.6667
	96	1	0	50
	97	9	4	27.7778
	98	6	2	33.3333
	99	4	1	37.5
	100	4	0	50

## Sheet: Source data of Figure 5b
Sample	Coverage
Fresh frozen	102
Fresh frozen	41
Fresh frozen	95
Fresh frozen	110
Fresh frozen	33
Fresh frozen	27
Fresh frozen	79
Fresh frozen	64
Fresh frozen	129
Fresh frozen	15
Fresh frozen	18
Fresh frozen	546
Fresh frozen	252
Fresh frozen	38
Fresh frozen	216
Fresh frozen	29
Fresh frozen	17
Fresh frozen	57
Fresh frozen	128
Fresh frozen	75
Fresh frozen	437
Fresh frozen	118
Fresh frozen	118
Fresh frozen	67
Fresh frozen	46
Fresh frozen	82
Fresh frozen	102
Fresh frozen	75
Fresh frozen	98
Fresh frozen	289
Fresh frozen	102
Fresh frozen	400
Fresh frozen	397
Fresh frozen	431
Fresh frozen	113
Fresh frozen	292
Fresh frozen	124
Fresh frozen	69
Fresh frozen	480
Fresh frozen	82
Fresh frozen	38
Fresh frozen	250
Fresh frozen	79
Fresh frozen	55
Fresh frozen	144
Fresh frozen	51
Fresh frozen	130
Fresh frozen	116
Fresh frozen	47
Fresh frozen	193
FFPE	369
FFPE	427
FFPE	359
FFPE	338
FFPE	357
FFPE	462
FFPE	444
FFPE	67
FFPE	374
FFPE	233
FFPE	405
FFPE	165
FFPE	12
FFPE	40
FFPE	779
FFPE	486
FFPE	13
FFPE	194
FFPE	481
FFPE	145
FFPE	75
FFPE	124
FFPE	131
FFPE	98
FFPE	110
FFPE	794
FFPE	188
FFPE	147
FFPE	18
FFPE	130
FFPE	520
FFPE	249
FFPE	55
FFPE	91
FFPE	246
FFPE	56
FFPE	31
FFPE	82
FFPE	244
FFPE	80
FFPE	577
FFPE	60
FFPE	182
FFPE	107
FFPE	624
FFPE	397
FFPE	164
FFPE	284
FFPE	134
FFPE	72
FFPE	111
FFPE	81
FFPE	102
FFPE	139
FFPE	138
FFPE	241
FFPE	852
FFPE	101
FFPE	72
FFPE	153
FFPE	173
FFPE	134
FFPE	19
FFPE	162
FFPE	92
FFPE	70
FFPE	80
FFPE	133
FFPE	146
FFPE	360
FFPE	135
FFPE	444
FFPE	372
FFPE	59
FFPE	36
FFPE	116
FFPE	141
FFPE	312
FFPE	42
FFPE	19
FFPE	170
FFPE	422
FFPE	198
FFPE	62
FFPE	193
FFPE	131
FFPE	49
FFPE	678
FFPE	1034
FFPE	149
FFPE	353
FFPE	54
FFPE	106
FFPE	110
FFPE	85
FFPE	20
FFPE	127
FFPE	68
FFPE	26
FFPE	17
FFPE	31
FFPE	15
FFPE	29
FFPE	70
FFPE	37
FFPE	155
FFPE	27

## Sheet: Source data of Figure 6a
	Filtered mutations in FFPE normal breast tissue samples
			P value
	Coverage	Sampling number	10^-2	10^-3	10^-4	10^-5	10^-6	10^-7	10^-8	10^-9
	928	NA	1887	1887	1881	1874	1871	1864	1856	1839
	400	1	1912	1898	1879	1863	1843	1828	1810	1802
		2	1903	1882	1863	1847	1835	1820	1800	1792
		3	1915	1901	1877	1858	1841	1833	1818	1803
	300	1	1921	1892	1851	1830	1812	1800	1782	1761
		2	1910	1878	1853	1827	1809	1789	1770	1757
		3	1917	1886	1849	1834	1808	1787	1772	1756
	200	1	1888	1838	1791	1760	1731	1707	1680	1653
		2	1907	1852	1797	1770	1734	1708	1689	1667
		3	1894	1841	1790	1754	1722	1695	1663	1638
	100	1	1737	1638	1559	1513	1463	1414	1384	1354
		2	1751	1649	1574	1526	1471	1429	1398	1367
		3	1739	1629	1557	1495	1452	1396	1358	1326
	50	1	1413	1279	1194	1138	1103	1083	1067	1053
		2	1415	1299	1226	1161	1108	1082	1072	1062
		3	1415	1261	1184	1133	1094	1071	1063	1056
	30	1	1097	969	901	870	852	847	840	838
		2	1121	994	936	908	896	889	886	885
		3	1112	980	930	897	886	884	883	882

## Sheet: Source data of Figure 6b
	Filtered mutations in fresh frozen breast tumor samples
			P value
	Coverage	Sampling number	10^-2	10^-3	10^-4	10^-5	10^-6	10^-7	10^-8	10^-9
	944	NA	0	0	0	0	0	0	0	0
	400	1	3	3	0	0	0	0	0	0
		2	1	0	0	0	0	0	0	0
		3	2	1	0	0	0	0	0	0
	300	1	4	3	1	0	0	0	0	0
		2	3	1	0	0	0	0	0	0
		3	0	0	0	0	0	0	0	0
	200	1	6	2	0	0	0	0	0	0
		2	2	0	0	0	0	0	0	0
		3	1	1	0	0	0	0	0	0
	100	1	8	1	1	0	0	0	0	0
		2	8	2	0	0	0	0	0	0
		3	8	0	0	0	0	0	0	0
	50	1	11	3	2	2	2	2	2	2
		2	11	3	2	2	2	2	2	2
		3	8	0	0	0	0	0	0	0
	30	1	12	4	2	2	2	2	2	2
		2	9	5	2	2	2	2	2	2
		3	8	0	0	0	0	0	0	0
